# Supplementary material for: Linker histone H1.2 establishes chromatin compaction and gene silencing through recognition of H3K27me3
Source: Sci Rep. 2015 Nov 19;5:16714. doi: 10.1038/srep16714 (PMC4652225; doi:10.1038/srep16714)
Supplement: Supplementary Table S1 [file srep16714-s2.xls]

## Sheet: Sheet1
Table S1. List of upregulated genes in EZH2/H1.2-depleted MCF7 cells
Probe ID (EZH2 sh)	Probe ID (H1.2 sh)
ARL8B	AAGAB	commonly affected genes
AAGAB	ABCA2
ABCA2	ACACB
ACTA2	ADAM2
ACTG2	ADAMTS9
ADAM2	ADCY1
ADCY1	AGR3
AGR3	ALDH3B2
AGRN	AMFR
ALDH3B2	ANKRD52
ANKRD10	AOX1
ANKRD33	APIP
ANTXR1	ARHGEF19
AOX1	ARHGEF2
AP1G2	ARL1
APIP	ARL3
ARHGEF2	ARMCX1
ARL1	ASCL1
ASAP1	BCL2
ASCL1	BICD2
ATP6V0E2	BMPER
ATP8B2	BNIP3L
BCL2	BNIPL
BCL9	BST2
BEND7	BTBD2
BHLHB2	BTBD3
BMPER	C10orf107
BST2	C12orf26
BTBD2	C14orf147
C10orf107	C14orf32
C14orf132	C15orf52
C19orf33	C18orf10
C19orf66	C20orf160
C22orf13	C2orf15
C2orf15	C5orf13
C2orf55	C6orf211
C5orf13	C9orf61
C6orf126	CCDC85A
C8orf4	CDC2L6
C8orf55	CELSR2
C9orf61	CFB
CALCR	CITED4
CALML5	CLEC3A
CAMK2B	CLIC3
CAV1	CMIP
CCBP2	CNIH2
CCL2	CNOT6
CD74	COL12A1
CDC42EP5	COL3A1
CEACAM5	COMT
CEACAM6	CRIP2
CELSR2	CRTAP
CFB	CTDSPL
CGA	CXCL12
CLDN1	CXCR7
CLIC3	DBN1
CLIC6	DCAF10
CMIP	DCBLD2
CMPK2	DDAH2
CNIH2	DDIT4
CNN2	DDX58
COL12A1	DDX60
COL5A1	DEFB4
COMT	DICER1
CRIP2	DTX3L
CRTAP	DUT
CSRP1	EGR3
CTDSPL	EI24
CTSD	EIF2AK2
CTXN1	ELOVL2
CXCL10	EPHA3
CXCL12	ESR1
CXCR7	FAM125A
DBN1	FAM189B
DCBLD2	FAM5C
DDAH2	FBXL10
DDIT4	FLJ20021
DDX58	FLJ30058
DDX60	FLJ45983
DDX60L	G3BP2
DEFB4	GFRA1
DHX58	GPER
DIO2	GPR180
DTX3L	GPR68
EFCBP1	GREB1
EGR3	GRINA
EI24	GSTT1
EIF2AK2	H19
ENTPD8	HAGHL
FAIM3	HEBP1
FBXO32	HERC5
FHL1	HERC6
FHL2	HEY2
FKBP1A	HS.201441
FST	HS.385784
G3BP2	HS.388347
GBP1	HS.444329
GPER	HS.567759
GPNMB	HS.71947
GPR137B	HS.91389
GPR137C	HSD17B12
GPR177	ICMT
GPR56	ID1
GPR68	ID2
GREB1	IFI27
GRINA	IFI35
H19	IFI44
HCFC1R1	IFI44L
HCP5	IFI6
HEBP1	IFIT1
HERC5	IFIT3
HERC6	IFITM1
HEY2	IFITM2
HIST1H2BK	IFITM3
HLA-B	IGDCC3
HLA-DRA	IGFBP5
HLA-DRB5	IGSF1
HLA-F	IL27RA
HRASLS2	IRF7
HS.125087	IRF9
HS.201441	IRX3
HS.385784	ISG15
HS.388347	ITGB4BP
HS.444329	KCNJ8
HS.489254	KDELR3
HS.559604	KIF12
HS.91389	KPNA3
HSD17B12	KREMEN2
HSPB8	LGALS3BP
HSPBL2	LMNB1
ICMT	LOC100128086
IFI27	LOC100128641
IFI35	LOC100129681
IFI44	LOC100129866
IFI44L	LOC100131261
IFI6	LOC100133923
IFIH1	LOC203547
IFIT1	LOC284988
IFIT2	LOC375295
IFIT3	LOC642393
IFIT5	LOC647784
IFITM1	LOC727908
IFITM2	LOC92755
IFITM3	MAN1A1
IFT122	MB
IGFBP3	MBNL1
IGFBP5	MBOAT1
IGSF1	MGP
IRF7	MICB
IRF9	MUC1
ISG15	MUCL1
ITGB4BP	MYB
ITPK1	MYBL1
KATNAL1	NBPF20
KCNJ8	NBPF8
KHNYN	NR2F2
KIAA1618	OAS1
KIF12	OAS2
KIFAP3	OAS3
KLF2	OAZ2
KLF6	PARP10
KLK11	PCDH7
KLK12	PCP4
KLK3	PDCD4
KLK6	PDCD6IP
KREMEN2	PDHB
KRT17	PDZK1
KRT17P3	PDZK1P1
KRT80	PGR
KRT81	PGRMC1
KRT86	PHGDH
KRT8P9	PHLDA1
LAMP3	PIK3R1
LANCL1	PIK3R2
LARGE	PKIB
LARP7	PLSCR3
LBA1	PNRC2
LCP1	PPARBP
LFNG	PPP1CB
LGALS3BP	PPP3CA
LMTK3	PRRT2
LOC100008588	PRSS23
LOC100128086	PTGES
LOC100129129	PYCARD
LOC100129681	RAB10
LOC100130154	RAB21
LOC100134134	RAB22A
LOC203547	RAB26
LOC284988	RAB40B
LOC642489	RAB6A
LOC727820	RAC1
LOC730256	RAMP3
LRFN5	RAP2C
LRRC28	RAPGEFL1
LTB	RBL2
MAOB	RBM24
MAPKAPK2	REC8
MBNL1	RERG
MBOAT1	RFX5
MFSD6	RFX7
MGP	RHOBTB3
MICB	RHOQ
MSMB	RLN2
MT2A	RNF38
MUC1	RPL28
MUCL1	RPL34
MX2	S100A7
MYB	S100A8
MYD88	SALL2
NAT15	SAMD9
NECAB1	SCNN1A
NOTCH3	SEMA6A
NQO1	SFRS2IP
NUAK1	SFXN1
OAS1	SFXN2
OAS2	SHOC2
OAS3	SIX4
OASL	SLC14A1
OLFML3	SLC16A3
PARP10	SLC25A10
PARP12	SLITRK4
PARP14	SOCS2
PARP9	SP110
PDHB	SPOPL
PDZK1	ST3GAL5
PDZK1P1	STAT1
PGR	STC2
PGRMC1	SYNPO2
PIK3R1	SYTL4
PIK3R2	TAGLN
PKIB	TCF3
PLEKHA4	TCN1
PLSCR1	TGIF2
PLSCR3	TIMP2
PMEPA1	TLE4
PNMA1	TMEM26
PODXL	TMEM64
POMT2	TMEM83
PRIC285	TOPORS
PRSS23	TPR
PSMB8	TUBB2B
PSMB9	UBE2L6
PTGES	UBE2M
PTHLH	UBQLN1
PYCARD	UNG
RAB10	USP13
RAB21	VGLL4
RAB6A	XAF1
RAC1	XBP1
RAI14	XPO4
RAPGEFL1	YEATS4
RASD1	ZDHHC6
RASGRP1	ZFP36L1
RBL2	ZNF580
RBM24	ZNF84
REC8
RET
RFX5
RHOBTB3
RHOC
RHOD
RHOQ
RSAD2
RTKN
RTP4
RUNDC3B
S100A7
S100A8
SAMD9
SCNN1A
SCUBE2
SERHL
SFXN1
SIAH2
SIDT1
SLAIN1
SLC15A3
SLC30A3
SMYD2
SOCS2
SOX3
SOX9
SP100
SP110
SPATS2L
SPINK4
SPRR3
STAT1
STAT2
STC2
SUMF1
SYTL4
TAF10
TAGLN
TCF3
TCN1
TESK2
TFF3
TGIF2
TIMP2
TINF2
TP63
TP73L
TPR
TRAF5
TRIM21
TRIM44
TSPAN14
TUBB2B
UAP1L1
UBA7
UBE2E2
UBE2L6
UGT2B17
ULK1
USP18
VEGFB
VGLL4
XAF1
XBP1
XPO4
YEATS4
YPEL2
ZDHHC6
ZFP36L1
ZMIZ2
ZNF252

## Sheet: Sheet2
AAGAB
ABCA2
ACACB
ADAM2
ADAMTS9
ADCY1
AGR3
ALDH3B2
AMFR
ANKRD52
AOX1
APIP
ARHGEF19
ARHGEF2
ARL1
ARL3
ARMCX1
ASCL1
BCL2
BICD2
BMPER
BNIP3L
BNIPL
BST2
BTBD2
BTBD3
C10orf107
C12orf26
C14orf147
C14orf32
C15orf52
C18orf10
C20orf160
C2orf15
C5orf13
C6orf211
C9orf61
CCDC85A
CDC2L6
CELSR2
CFB
CITED4
CLEC3A
CLIC3
CMIP
CNIH2
CNOT6
COL12A1
COL3A1
COMT
CRIP2
CRTAP
CTDSPL
CXCL12
CXCR7
DBN1
DCAF10
DCBLD2
DDAH2
DDIT4
DDX58
DDX60
DEFB4
DICER1
DTX3L
DUT
EGR3
EI24
EIF2AK2
ELOVL2
EPHA3
ESR1
FAM125A
FAM189B
FAM5C
FBXL10
FLJ20021
FLJ30058
FLJ45983
G3BP2
GFRA1
GPER
GPR180
GPR68
GREB1
GRINA
GSTT1
H19
HAGHL
HEBP1
HERC5
HERC6
HEY2
HS.201441
HS.385784
HS.388347
HS.444329
HS.567759
HS.71947
HS.91389
HSD17B12
ICMT
ID1
ID2
IFI27
IFI35
IFI44
IFI44L
IFI6
IFIT1
IFIT3
IFITM1
IFITM2
IFITM3
IGDCC3
IGFBP5
IGSF1
IL27RA
IRF7
IRF9
IRX3
ISG15
ITGB4BP
KCNJ8
KDELR3
KIF12
KPNA3
KREMEN2
LGALS3BP
LMNB1
LOC100128086
LOC100128641
LOC100129681
LOC100129866
LOC100131261
LOC100133923
LOC203547
LOC284988
LOC375295
LOC642393
LOC647784
LOC727908
LOC92755
MAN1A1
MB
MBNL1
MBOAT1
MGP
MICB
MUC1
MUCL1
MYB
MYBL1
NBPF20
NBPF8
NR2F2
OAS1
OAS2
OAS3
OAZ2
PARP10
PCDH7
PCP4
PDCD4
PDCD6IP
PDHB
PDZK1
PDZK1P1
PGR
PGRMC1
PHGDH
PHLDA1
PIK3R1
PIK3R2
PKIB
PLSCR3
PNRC2
PPARBP
PPP1CB
PPP3CA
PRRT2
PRSS23
PTGES
PYCARD
RAB10
RAB21
RAB22A
RAB26
RAB40B
RAB6A
RAC1
RAMP3
RAP2C
RAPGEFL1
RBL2
RBM24
REC8
RERG
RFX5
RFX7
RHOBTB3
RHOQ
RLN2
RNF38
RPL28
RPL34
S100A7
S100A8
SALL2
SAMD9
SCNN1A
SEMA6A
SFRS2IP
SFXN1
SFXN2
SHOC2
SIX4
SLC14A1
SLC16A3
SLC25A10
SLITRK4
SOCS2
SP110
SPOPL
ST3GAL5
STAT1
STC2
SYNPO2
SYTL4
TAGLN
TCF3
TCN1
TGIF2
TIMP2
TLE4
TMEM26
TMEM64
TMEM83
TOPORS
TPR
TUBB2B
UBE2L6
UBE2M
UBQLN1
UNG
USP13
VGLL4
XAF1
XBP1
XPO4
YEATS4
ZDHHC6
ZFP36L1
ZNF580
ZNF84
