# Supplementary material for: Linker histone H1.2 establishes chromatin compaction and gene silencing through recognition of H3K27me3
Source: Sci Rep. 2015 Nov 19;5:16714. doi: 10.1038/srep16714 (PMC4652225; doi:10.1038/srep16714)
Supplement: Supplementary Table S5 [file srep16714-s3.xls]

## Sheet: Sheet1
Supplemenatry Table S5: H1.2 and EZH2 knock down genes show a strong enrichement of published mutually exclusive target genes. Gene sets tested for enrichment were obtained from the C2 CGP and C6 Oncogene collection from the Molecular Signatures Database of the Broad Institute. Nom, nominal; NES, normalized enrichment score.
Gene sets enriched in H1.2 knock down cells	SIZE	NES	NOM p-val	FDR q-val	RANK AT MAX
PRC2_EZH2_UP.V1_DN (EZH2 knock down in TIG3 cells DN)	193	1.72115	<0.0001	0.0003	2818
KONDO_EZH2_TARGETS (EZH2 knock down in PC3 cells UP)	234	1.57986	<0.0001	0.0002	1852
LU_EZH2_TARGETS_DN (EZH2 knock down SKOV3 cells DN)	391	1.41935	<0.0001	0.0043	1073
LU_EZH2_TARGETS_UP (EZH2 knock down SKOV3 cells UP)	276	1.7593	<0.0001	0.0031	6167
PRC2_EZH2_UP.V1_UP (EZH2 knock down in TIG3 cells UP)	188	1.42033	0.0155844	0.0029	5155
Gene sets enriched in EZH2 knock down cells	SIZE	NES	NOM p-val	FDR q-val	RANK AT MAX
JORDAN_GSE_12299_DEPLETION_H1_ISOFORMS_EXPRESSION (H1.2 knock down in breast cancer cells)	44	-2.03	<0.001	0.002	299
RAO_BOUND_BY_SALL4_ISOFORM_B (Loci bound exclusively by SALL4 in ES cells)	54	-1.4903	<0.001	0.022	680
LU_EZH2_TARGETS_DN (EZH2 knock down SKOV3 cells DN)	80	-1.83262	0.018	0.0046	634
EINAV_INTERFERON_SIGNATURE_IN_CANCER (Signature subset of cancer patients)	19	2.61185	<0.001	0.0056	262
KONDO_EZH2_TARGETS (genes up regulated in PC3 after EZH2 knock down)	48	1.2329	<0.01	0.01394	222
BROWNE_HCMV_INFECTION_12HR_UP (Genes up-regulated in primary fibroblast after HCMV infection)	23	2.74122	<0.001	0.0034	624
TAKEDA_TARGETS_OF_NUP98_HOXA9_FUSION_3D_UP (Genes upregulated in CD34 cells)	64	2.74101	<0.001	0.0017	165
DAZARD_RESPONSE_TO_UV_NHEK_DN (Genes down-regulated in NHEK cells)	48	2.69355	<0.001	0.0012	340
